# Supplementary material for: Impaired Repopulating Ability of Uhrf2−/− Hematopoietic Progenitor Cells in Mice
Source: Genes (Basel). 2023 Jul 27;14(8):1531. doi: 10.3390/genes14081531 (PMC10454722; doi:10.3390/genes14081531)
Supplement: Supplementary file 1 [file genes-14-01531-s001.zip]

Archive with 8 entries (7 files):
- Supplemental materials/
- Supplemental materials/Figure S1.pdf
- Supplemental materials/Figure S2.pdf
- Supplemental materials/Table S1.pdf
- Supplemental materials/Table S2.pdf
- Supplemental materials/Table S3.pdf
- Supplemental materials/Table S4.pdf
- Supplemental materials/Table S5.pdf
